# Supplementary material for: Bacterial origins of thymidylate metabolism in Asgard archaea and Eukarya
Source: Nat Commun. 2023 Feb 15;14:838. doi: 10.1038/s41467-023-36487-z (PMC9931769; doi:10.1038/s41467-023-36487-z)
Supplement: Supplementary file 4 — Supplementary Dataset 1 [file 41467_2023_36487_MOESM4_ESM.xlsx]

## Sheet: distribution of folate genes
Asgard phylum	Assembly name	Genbank ID	thyX	thyA	folA	MTHFS	folD	MTHFR	metH	FTHFS	purH
Hermod	Yap4.bin9.105	GCA_016840405.1	present
	Yap125.bin7.55	GCA_016840765.1	present
	Yap2000.bin3.35	GCA_016840595.1	present
	Yap2000.bin4.58	GCA_016840585.1	present
	YT_046	GCA_016840185.1	present
	YT1_014	GCA_016840065.1		partial		present	present
	YT2_032	GCA_016839805.1	present
	FT1_005	GCA_016839365.1	present
Hod	FT_5_011	GCA_016839515.1							present
	YT1_021	GCA_016840035.1							present
	YT1_039	GCA_016840025.1	present	present
	YT1_057	GCA_016839955.1		present			present		present
	YT2_065	GCA_016839785.1
	YT2_004	GCA_016839815.1							present
	YT5_036	GCA_016839665.1					present	present		present
	YT5_056	GCA_016839625.1					present	present		present
	FT_012	GCA_016839505.1		present
	YT_005	GCA_016840305.1					present
	YT_019	GCA_016840285.1					present	present
	YT_011	GCA_016840265.1								present
Bor	Yap2000.bin9.141	GCA_016840515.1		partial							present
	Yap200.bin8.146	GCA_016840645.1	present
Baldr	Yap30.bin9.72	GCA_016840515.1	partial	partial				partial
	Yap30.bin4.67	GCA_016840485.1	present
Gerd	FT2_001 k127	GCA_016839405.1	partial
	MP5_2_2012	GCA_016840905.1	partial						present
	MP5_1_791	GCA_016840945.1	partial						present
Wukong	Yap4.bin4.70	GCA_016840425.1		present			present				present
Kari	FT_008	GCA_016839545.1			present	present	present
Loki	Psyn	GCA_008000775.1	present		present	present	present	present	present	present	present
	AMARA_1	GCA_004524545.1		present		present				partial
	AMARA_1S	GCA_004524535.1	present	present			present				present
	AMARA_2S	GCA_004524495.1					present
	AMARA_3	GCA_004524455.1
	AMARA_5	GCA_004524705.1		present							present
	AMARA_5S	GCA_004524725.1	partial	present			present				present
	AMARA_7	GCA_004524515.1		present							present
	AS27yjCOA_147	GCA_012798355.1	partial	present	present	present	present		partial	partial
	B53_G9	GCA_003662865.1			partial	present	present	present	present	present
	BC1	GCA_008080765.1					present
	BC2	GCA_008080755.1		present			present				present
	BC3	GCA_008080735.1		present			present				present
	Bin_186	GCA_014729825.1		present		present	present				present
	Bin_204	GCA_014730165.1					present				present
	Bin_229	GCA_014730295.1		present			present				present
	Bin_342	GCA_014729055.1	partial	present			present		partial		present
	Bin_478	GCA_014730275.1		present						partial
	Bin_485	GCA_014728645.1		present							present
	CR_4	GCA_001940655.1		present		present	present			partial	present
	CSSed165cm_327R1	GCA_007133855.1									present
	das_tool.concoct.64	GCA_004526085.1
	DZG_bin1.240	GCA_011364925.1		present			present
	E29_bin63	GCA_004376705.1		present			present				present
	E44_bin85	GCA_004375715.1					present				present
	F3H4_C1357	GCA_009724705.1
	GC14_75	GCA_000986845.1		present
	Hel_238_bin105	GCA_013375475.1		present			present				present
	Hel_238_bin13	GCA_013375485.1	present	present			present				present
	Hel_238_bin90	GCA_013375495.1		present			present				present
	Loki_b31	GCA_005222975.1		present
	Loki_b32	GCA_005223125.1		present			present				present
	RBin_035	GCA_014730125.1		present			present				present
	RBin_111	GCA_014728035.1		present
	RBin_125	GCA_014729315.1		present	partial		present				present
	SZ_4_bin10.38	GCA_011365055.1		present		partial					present
	SZ_4_bin8.384	GCA_011364975.1		present			present				present
	TEKIR_1	GCA_004524265.1					present				present
	TEKIR_10	GCA_004524155.1
	TEKIR_13	GCA_004524035.1					present
	TEKIR_15	GCA_004524325.1									present
	TEKIR_18	GCA_004524645.1
	TEKIR_2	GCA_004524075.1									present
	TEKIR_21	GCA_004524425.1		present			present				present
	TEKIR_23	GCA_004524205.1								partial
	TEKIR_24	GCA_004524635.1		present
	TEKIR_4	GCA_004524185.1									present
	TEKIR_5	GCA_004524615.1					present				present
	TEKIR_5S	GCA_004524355.1		partial							present
	TEKIR_6S	GCA_004524385.1		present							present
	TEKIR_7S	GCA_004524255.1		present							present
	TEKIR_8	GCA_004524365.1		present
Odin	LCB4	GCA_001940665.1	present	partial
Hel	CR_Bin_097	GCA_013375455.1		present		partial	partial				present
	CR_Bin_143	GCA_013375405.1		present			present				present
	CR_Bin_291	GCA_013375355.1		present		partial	present				present
	Hel_GB_A	GCA_005191425.1		present		partial	present				present
	Hel_GB_B	GCA_005191415.1		present	partial		present				present
Thor	AB_25	GCA_013388835.1		present			present				present
	AMARA_2	GCA_013138615.1		present			present				present
	AMARA_4S	GCA_011776415.1	present
	AMARA_8	GCA_011775775.1		present
	B16_G1	GCA_011365025.1		present			present				present
	B29_G2	GCA_011364985.1		present			present				present
	B41_G1	GCA_011364905.1		present			present				present
	B59_G1	GCA_011039435.1		present			present				present
	B65_G9	GCA_008080745.1		present			present				present
	BC	GCA_004525645.1	present	present			present				present
	CS1-K087	GCA_004525575.1	partial	present			present
	CS3-K094	GCA_004524665.1	partial	present			present
	das_tool.mabin2.13	GCA_004524595.1		present			present				present
	das_tool.mabin2.25	GCA_004524565.1		present			present				present
	DZG_bin1.115	GCA_004524445.1		present			present
	E44_bin6	GCA_004524435.1
	E44_bin77	GCA_004524305.1					present				present
	GLR93	GCA_004524285.1					present				present
	HyVt-204	GCA_004524225.1
	L.E.AR.5	GCA_004524145.1		present			present				present
	M11T_1	GCA_004524055.1		present			present				present
	M8T_1	GCA_004376425.1		present			present				present
	M9T_1	GCA_004376265.1		present
	OWC2	GCA_003662835.1		present			present				present
	OWC3	GCA_003662815.1		present			present				present
	OWC5	GCA_003662805.1		present			present				present
	SMTZ-45	GCA_003662775.1		present							present
	SMTZ1-45	GCA_003662765.1		present			present				present
	SMTZ1-83	GCA_003345595.1		present			present
	SZ_4_bin10.233	GCA_003345555.1		present			present				present
	SZ_4_bin3.344	GCA_003345545.1	present	present			present				present
	TEKIR_12S	GCA_002825535.1		present			present				present
	TEKIR_14	GCA_002825515.1		present			present				present
	TEKIR_17	GCA_002825465.1
	TEKIR_22	GCA_001940705.1		present
	TEKIR_2S-1	GCA_001563465.1	partial				present				partial
	TEKIR_6	GCA_001563335.1
	TEKIR_7	GCA_001563325.1		present			present				present
Heimdall	AB_125	GCA_001940755.1	present	present			partial		present	partial
	AMARA_4	GCA_004524685.1					partial
	B18_G1	GCA_003662935.1		present
	B3_Heim	GCA_003144275.1		present
	B33_G2	GCA_003662885.1	present	present					present
	B5_G9	GCA_003662875.1	partial	present
	Bin_120	GCA_014730365.1	partial	present					present
	E29_bin46	GCA_004376735.1					partial
	E44_bin34	GCA_004376455.1	partial	present
	LC_2	GCA_001940725.1		present			partial			partial
	LC_3	GCA_001940645.1		present			partial		present	partial
	PL36323bin_28	GCA_011525205.1		present
	RS678	GCA_002728275.1
	SZ_4_bin2.246	GCA_011364965.1		present					present
	SZ_4_bin5.60	GCA_011364945.1	present	present
	TEKIR_3	GCA_004524125.1		present

## Sheet: potential gene transfers
	product	Close_01	Distal_01	protein_id	gene
45	formate--tetrahydrofolate ligase	0	255.416	WP_147661168.1
53	4Fe-4S dicluster domain-containing protein	0	153.179	WP_147661170.1
204	Gfo/Idh/MocA family oxidoreductase	0	177.263	WP_147661203.1
324	acyl-CoA dehydrogenase family protein	0	128.125	WP_147661231.1
328	MaoC family dehydratase	0	162.483	WP_147661232.1
507	valine--tRNA ligase	0	196.689	WP_147661274.1
774	aminotransferase class V-fold PLP-dependent enzyme	0	156.956	WP_147661338.1
958	GNAT family N-acetyltransferase	0	131.677	WP_147661384.1
1410	galactokinase	0	167.317	WP_147661491.1
1790	acyl-CoA dehydratase activase	0	206.358	WP_147661584.1
1866	methionine synthase	0	121.523	WP_147661598.1
1870	methylenetetrahydrofolate reductase [NAD(P)H]	0	201.888	WP_147661599.1	metF
1878	acetate--CoA ligase	0	183.834	WP_147661601.1
1894	glycine cleavage system aminomethyltransferase GcvT	0	156.946	WP_147661605.1	gcvT
1902	aminomethyl-transferring glycine dehydrogenase subunit GcvPA	0	187.517	WP_147661606.1	gcvPA
1906	aminomethyl-transferring glycine dehydrogenase subunit GcvPB	0	240.454	WP_147661607.1	gcvPB
1978	4-alpha-glucanotransferase	0	181.083	WP_147661625.1	malQ
2006	cold shock domain-containing protein	0	117.741	WP_147661632.1
2045	GTP cyclohydrolase II	0	203.668	WP_147661641.1	ribA
2270	23S rRNA (adenine(2503)-C(2))-methyltransferase RlmN	0	212.554	WP_147661694.1	rlmN
2274	['L-serine ammonia-lyase', 'iron-sulfur-dependent subunit beta']	0	177.213	WP_147661695.1	sdaAB
2278	['L-serine ammonia-lyase', 'iron-sulfur-dependent', 'subunit alpha']	0	160.249	WP_147661696.1	sdaAA
2294	GNAT family N-acetyltransferase	0	122.245	WP_147661699.1
2321	3-methyl-2-oxobutanoate hydroxymethyltransferase	0	209.078	WP_147661705.1	panB
2851	FAD-dependent thymidylate synthase	0	154.637	WP_147661826.1	thyX
2887	shikimate kinase	0	158.409	WP_147661835.1
3133	MaoC family dehydratase	0	183.775	WP_147661895.1
3421	acyl-CoA dehydratase activase	0	183.512	WP_147661962.1
3461	DUF2961 domain-containing protein	0	134.025	WP_147661971.1
3880	DNA topology modulation protein	0	191.483	WP_147662070.1
3888	membrane dipeptidase	0	123.222	WP_147662072.1
4008	DUF1295 domain-containing protein	0	140.16	WP_147662102.1
4016	aldo/keto reductase family protein	0	203.438	WP_147662104.1
4097	SDR family NAD(P)-dependent oxidoreductase	0	131.283	WP_147662122.1
4213	patatin-like phospholipase family protein	0	156.771	WP_147662151.1
4288	NAD(P)-dependent glycerol-3-phosphate dehydrogenase	0	163.009	WP_147662167.1
4371	cold-shock protein	0	165.196	WP_147662188.1
4539	sulfurtransferase TusA family protein	0	202.428	WP_147662228.1
4855	MaoC family dehydratase	0	152.443	WP_147662304.1
4899	alpha/beta hydrolase	0	155.35	WP_147662315.1
5083	DUF1015 domain-containing protein	0	117.647	WP_147662360.1
5150	L-aspartate oxidase	0	170.624	WP_147662377.1	nadB
5210	dUTP diphosphatase	0	148.278	WP_147662392.1	dut
5222	arginine--tRNA ligase	0	137.573	WP_147662395.1	argS
5354	nitroreductase family protein	0	143.736	WP_147662425.1
5539	gamma carbonic anhydrase family protein	0	127.912	WP_147662468.1
5843	alpha/beta hydrolase	0	184.037	WP_147662538.1
5974	ABC transporter ATP-binding protein/permease	0	235.619	WP_147662569.1
6174	phosphoribosylformylglycinamidine cyclo-ligase	0	256.827	WP_147662619.1
6250	ABC transporter ATP-binding protein/permease	0	261.563	WP_147662637.1
6254	ABC transporter ATP-binding protein/permease	0	219.045	WP_147662638.1
6346	serine hydroxymethyltransferase	0	237.836	WP_147662661.1
6462	YggS family pyridoxal phosphate-dependent enzyme	0	185.344	WP_147662691.1
6486	threonine/serine dehydratase	0	226.815	WP_147662697.1
6518	glycerol kinase	0	144.739	WP_147662705.1
6578	glycoside hydrolase family 3 C-terminal domain-containing protein	0	138.618	WP_147662719.1
6630	NCS2 family permease	0	181.961	WP_147662732.1
6842	carboxymuconolactone decarboxylase family protein	0	210.7	WP_147662783.1
6870	bacillithiol biosynthesis deacetylase BshB1	0	145.487	WP_147662790.1	bshB1
6934	NAD(P)/FAD-dependent oxidoreductase	0	166.376	WP_147662806.1
6938	FAD-dependent oxidoreductase	0	196.909	WP_147662807.1
7034	beta-galactosidase	0	173.519	WP_147662830.1
7173	GTP cyclohydrolase I FolE	0	254.479	WP_147662863.1	folE
7277	ribulose-phosphate 3-epimerase	0	238.408	WP_147662888.1	rpe
7445	glycosyltransferase	0	158.433	WP_147662926.1
7648	type I glyceraldehyde-3-phosphate dehydrogenase	0	236.432	WP_147662974.1	gap
7676	NifU family protein	0	248.358	WP_147662981.1
8002	hypothetical protein	0	123.372	WP_147663057.1
8201	serine O-acetyltransferase	0	182.447	WP_147663106.1	cysE
8277	triose-phosphate isomerase	0	176.957	WP_147663124.1	tpiA
8329	hemolysin III family protein	0	164.389	WP_147663137.1
8421	ABC transporter ATP-binding protein/permease	0	133.895	WP_147663159.1
8473	hypothetical protein	0	194.511	WP_147663170.1
8777	phosphoribosylaminoimidazolesuccinocarboxamide synthase	0	177.936	WP_147663252.1
8885	bifunctional 3-deoxy-7-phosphoheptulonate synthase/chorismate mutase	0	168.576	WP_147663277.1
8889	3-dehydroquinate synthase	0	149.549	WP_147663278.1	aroB
8901	MoxR family ATPase	0	242.713	WP_147663280.1
8905	VWA containing CoxE family protein	0	164.074	WP_147663281.1
9409	orotate phosphoribosyltransferase	0	210.171	WP_147663403.1	pyrE
9529	NADPH dehydrogenase	0	168.489	WP_147663432.1
9713	orotidine-5'-phosphate decarboxylase	0	126.904	WP_147663477.1	pyrF
9869	class I SAM-dependent methyltransferase	0	154.71	WP_147663546.1
10257	flavin reductase family protein	0	193.132	WP_147663674.1
10817	kynureninase	0	203.111	WP_147663806.1	kynU
11024	GNAT family N-acetyltransferase	0	119.228	WP_147663854.1
11100	CoA-disulfide reductase	0	243.887	WP_147663873.1
11247	DUF4442 domain-containing protein	0	174.057	WP_147663907.1
11279	helix-turn-helix domain-containing protein	0	141.412	WP_147663914.1
11303	NAD(P)-dependent oxidoreductase	0	221.695	WP_147663920.1
11379	ABC transporter ATP-binding protein/permease	0	151	WP_147663939.1
11383	ABC transporter ATP-binding protein/permease	0	136.338	WP_147663940.1
11527	prolyl-tRNA synthetase associated domain-containing protein	0	129.371	WP_147663974.1
11655	adenylosuccinate synthase	0	181.249	WP_147664005.1
11751	SIS domain-containing protein	0	132.509	WP_147664028.1
11919	DNA alkylation repair protein	0	181.781	WP_147664067.1
11935	nitrous oxide-stimulated promoter family protein	0	178.744	WP_147664071.1
12171	A/G-specific adenine glycosylase	0	174.124	WP_147664124.1
12183	GNAT family N-acetyltransferase	0	160.361	WP_147664127.1
12433	aminotransferase class I/II-fold pyridoxal phosphate-dependent enzyme	0	217.321	WP_147664183.1
12457	AAA family ATPase	0	184.169	WP_147664189.1
12688	cold-shock protein	0	143.367	WP_147664243.1
12946	5'-nucleotidase C-terminal domain-containing protein	0	123.361	WP_147664303.1
13034	DUF1295 domain-containing protein	0	146.58	WP_147664323.1
13050	patatin family protein	0	173.893	WP_147664327.1
13058	transketolase	0	122.315	WP_147664329.1
13238	dihydrolipoyl dehydrogenase	0	137.599	WP_147664373.1	lpdA
13258	3-ketoacyl-ACP reductase	0	208.299	WP_147664378.1
13278	sugar kinase	0	212.85	WP_147664383.1
13414	glycosyl hydrolase	0	166.634	WP_147664416.1
13566	cold-shock protein	0	168.348	WP_147664451.1
13630	DUF1846 domain-containing protein	0	231.693	WP_147664467.1
13662	SDR family oxidoreductase	0	145.966	WP_147664474.1
13710	electron transfer flavoprotein subunit alpha	0	155.537	WP_147664485.1
13714	electron transfer flavoprotein subunit beta/FixA family protein	0	169.191	WP_147664486.1
13778	anaerobic nitric oxide reductase flavorubredoxin	0	247.355	WP_147664502.1
13810	class I SAM-dependent methyltransferase	0	200.15	WP_147664510.1
13914	roadblock/LC7 domain-containing protein	0	157.512	WP_147664535.1
13950	GNAT family N-acetyltransferase	0	117.047	WP_147664544.1
14018	HAD-IIB family hydrolase	0	184.821	WP_147664561.1
14609	bifunctional phosphoribosylaminoimidazolecarboxamide formyltransferase/IMP cyclohydrolase	0	119.617	WP_147664706.1	purH
14661	branched-chain amino acid aminotransferase	0	227.177	WP_147664719.1
14969	['N(G)', 'N(G)-dimethylarginine dimethylaminohydrolase']	0	213.499	WP_147664789.1
15117	nickel-dependent lactate racemase	0	123.252	WP_147664825.1	larA
15596	thiolase family protein	0	163.83	WP_147665005.1
15687	GNAT family N-acetyltransferase	0	153.221	WP_147665059.1
15743	alpha/beta hydrolase	0	132.909	WP_147665088.1
1862	homocysteine S-methyltransferase family protein	0	231.272	WP_147665170.1
1898	glycine cleavage system protein GcvH	0	242.154	WP_147665172.1	gcvH
3449	NAD(P)-dependent oxidoreductase	0	186.045	WP_147665188.1
3821	SGNH/GDSL hydrolase family protein	0	137.924	WP_147665199.1
8781	nucleotide pyrophosphohydrolase	0	169.561	WP_147665242.1
11235	AbrB/MazE/SpoVT family DNA-binding domain-containing protein	0	152.17	WP_147665270.1
11467	FAD-dependent oxidoreductase	0	177.31	WP_147665272.1
12187	peptidase T	0	201.011	WP_147665287.1	pepT
12262	MGMT family protein	0	241.168	WP_147665289.1
12346	ATP-binding cassette domain-containing protein	0	178.545	WP_147665290.1
12998	excinuclease ABC subunit UvrB	0	189.874	WP_147665296.1	uvrB
14721	ribonuclease PH	0	237.537	WP_147665309.1	rph
14777	transcriptional regulator	0	147.385	WP_147665313.1
1446	ABC transporter ATP-binding protein/permease	0	119.165	WP_162306513.1
2515	GNAT family N-acetyltransferase	0	142.371	WP_162306532.1
3465	SDR family oxidoreductase	0	137.367	WP_162306554.1
4117	alpha-glucosidase	0	155.51	WP_162306574.1
8425	ABC transporter ATP-binding protein/permease	0	119.903	WP_162306675.1
9441	diaminopropionate ammonia-lyase	0	143.334	WP_162306694.1
9785	response regulator	0	178.568	WP_162306701.1
13274	bifunctional 4-hydroxy-2-oxoglutarate aldolase/2-dehydro-3-deoxy-phosphogluconate aldolase	0	149.608	WP_162306796.1	eda
13674	SDR family NAD(P)-dependent oxidoreductase	0	139.761	WP_162306809.1
41	imidazolonepropionase	0	241.597	WP_212590850.1	hutI
