# Supplementary material for: Bacterial origins of thymidylate metabolism in Asgard archaea and Eukarya
Source: Nat Commun. 2023 Feb 15;14:838. doi: 10.1038/s41467-023-36487-z (PMC9931769; doi:10.1038/s41467-023-36487-z)
Supplement: Supplementary file 6 — Source Data [file 41467_2023_36487_MOESM6_ESM.xlsx]

## Sheet: Figure 7C
Figure 7C
Time (min)	Abs 340nm Psyn ThyX		Abs 340nm No ThyX
	#1	#2	#1	#2
0	1.133	1.198	1.142	1.159
0.4	1.037	1.091	1.081	1.083
0.733	1.011	1.059	1.064	1.057
1.067	0.993	1.038	1.061	1.048
1.4	0.979	1.022	1.059	1.041
1.733	0.963	1.005	1.054	1.037
2.067	0.945	0.993	1.047	1.036
2.4	0.931	0.982	1.045	1.037
2.733	0.923	0.967	1.045	1.032
3.067	0.909	0.952	1.042	1.033
3.4	0.894	0.94	1.038	1.032
3.733	0.88	0.928	1.04	1.031
4.067	0.873	0.916	1.038	1.032
4.4	0.864	0.904	1.042	1.032
4.733	0.851	0.89	1.04	1.03
5.067	0.84	0.875	1.041	1.03
5.417	0.829	0.869	1.04	1.032
5.75	0.817	0.857	1.04	1.032
6.083	0.809	0.842	1.039	1.032
6.417	0.798	0.833	1.041	1.029
6.75	0.783	0.825	1.033	1.027
7.083	0.77	0.812	1.028	1.032
7.417	0.759	0.801	1.028	1.024
7.75	0.752	0.788	1.029	1.027
8.083	0.746	0.781	1.027	1.025
8.417	0.738	0.769	1.029	1.023
8.767	0.727	0.76	1.029	1.027
9.1	0.718	0.747	1.032	1.029
9.433	0.712	0.736	1.032	1.031
9.767	0.702	0.729	1.033	1.031
10.1	0.694	0.72	1.034	1.032
10.433	0.685	0.711	1.033	1.031
10.767	0.677	0.698	1.03	1.026
11.1	0.666	0.691	1.029	1.028
11.433	0.66	0.682	1.03	1.028
11.767	0.651	0.672	1.026	1.029
12.1	0.646	0.664	1.022	1.028
12.45	0.637	0.656	1.025	1.026
12.783	0.627	0.646	1.027	1.025
13.117	0.621	0.636	1.025	1.024

## Sheet: Figure 7D
Figure 7D
[dUMP] mM	Vi x10-4 DDO.min-1
0	0
0.05	0.39
0.01	0.421
0.05	1.011
0.1	1.355
0.25	1.888
0.5	2.338
1	3.088
5	4.001

## Sheet: Figure 7E
Figure 7E
Time (min)	Abs 340nm CH2H4Folate		Abs 340nm H4Folate 200uM		Abs 340nm #2716		Abs 340nm No Inhibitor		Abs 340nm DMSO 1%
	#1	#2	#1	#2	#1	#2	#1	#2	#1	#2
0.52	1.09	1.146	1.279	1.281	1.042	1.048	1.091	1.037	1.056	1.055
0.85	1.084	1.143	1.27	1.265	1.021	1.028	1.059	1.011	1.038	1.029
1.18	1.071	1.137	1.259	1.259	1.013	1.015	1.038	0.993	1.02	1.008
1.52	1.064	1.132	1.246	1.252	1.007	1.008	1.022	0.979	1.008	0.996
1.85	1.056	1.131	1.238	1.244	0.997	1.006	1.005	0.963	0.996	0.985
2.18	1.055	1.121	1.237	1.236	0.992	0.994	0.993	0.945	0.988	0.974
2.52	1.047	1.112	1.23	1.229	0.989	0.99	0.982	0.931	0.979	0.965
2.85	1.045	1.11	1.226	1.219	0.988	0.984	0.967	0.923	0.969	0.953
3.18	1.045	1.107	1.215	1.215	0.984	0.979	0.952	0.909	0.96	0.944
3.52	1.042	1.103	1.215	1.21	0.982	0.974	0.94	0.894	0.951	0.931
3.87	1.038	1.101	1.211	1.201	0.979	0.972	0.928	0.88	0.94	0.926
4.2	1.035	1.101	1.202	1.202	0.975	0.969	0.916	0.873	0.931	0.916
4.53	1.031	1.097	1.203	1.196	0.971	0.966	0.904	0.864	0.924	0.909
4.87	1.027	1.095	1.195	1.193	0.97	0.963	0.89	0.851	0.914	0.899
5.2	1.025	1.095	1.19	1.183	0.967	0.96	0.875	0.84	0.906	0.892
5.53	1.02	1.093	1.185	1.183	0.96	0.956	0.869	0.829	0.895	0.884
5.87	1.02	1.088	1.178	1.18	0.96	0.956	0.857	0.817	0.89	0.877
6.2	1.017	1.088	1.178	1.174	0.957	0.947	0.842	0.809	0.877	0.868
6.53	1.014	1.083	1.173	1.169	0.956	0.945	0.833	0.798	0.873	0.858
6.87	1.013	1.079	1.17	1.157	0.955	0.938	0.825	0.783	0.864	0.85
7.2	1.008	1.071	1.161	1.147	0.95	0.935	0.812	0.77	0.856	0.841
7.53	1.007	1.07	1.158	1.144	0.947	0.934	0.801	0.759	0.848	0.836
7.87	1.004	1.068	1.151	1.134	0.941	0.929	0.788	0.752	0.836	0.829
8.22	1.001	1.065	1.146	1.13	0.94	0.929	0.781	0.746	0.829	0.821
8.55	0.999	1.061	1.139	1.136	0.939	0.924	0.769	0.738	0.822	0.815
8.88	0.998	1.064	1.136	1.122	0.933	0.921	0.76	0.727	0.816	0.809
9.22	0.996	1.059	1.136	1.121	0.933	0.919	0.747	0.718	0.808	0.801
9.55	0.995	1.057	1.129	1.115	0.929	0.913	0.736	0.712	0.803	0.794
9.88	0.994	1.06	1.126	1.113	0.93	0.91	0.729	0.702	0.793	0.788
10.22	0.992	1.056	1.124	1.111	0.926	0.906	0.72	0.694	0.789	0.78
10.55	0.99	1.054	1.119	1.103	0.922	0.906	0.711	0.685	0.779	0.774
10.88	0.988	1.048	1.115	1.096	0.921	0.901	0.698	0.677	0.771	0.764
11.22	0.984	1.045	1.107	1.091	0.917	0.895	0.691	0.666	0.766	0.758
11.57	0.979	1.039	1.102	1.087	0.913	0.891	0.682	0.66	0.757	0.749
11.9	0.975	1.039	1.098	1.083	0.909	0.89	0.672	0.651	0.751	0.745
12.23	0.975	1.037	1.091	1.078	0.907	0.886	0.664	0.646	0.742	0.733
12.57	0.973	1.034	1.089	1.071	0.905	0.883	0.656	0.637	0.735	0.73
12.9	0.968	1.032	1.081	1.072	0.904	0.877	0.646	0.627	0.728	0.724
13.23	0.965	1.03	1.079	1.065	0.9	0.875	0.636	0.621	0.725	0.717

## Sheet: Figure 7F
Figure 7F
	Vi x10-4 DDO.min-1		Inhibition of Psyn ThyX (%)
	#1	#2
CH2H4Folate 200mM	1.91	1.677	71.5 ± 1.5
H4Folate 200mM	3.093	2.574	55.5 ± 3.5
#2716 (in DMSO) 100mM	2.466	1.713	55.9 ± 1.9
Reference No molecule	6.484	6.383
Reference DMSO 1%	4.813	4.627
